# Supplementary material for: Analysis of cranial tenocyte heterogeneity reveals a role for Wnt signaling in tendon attachments
Source: Development. 2026 Jan 26;153(2):dev205047. doi: 10.1242/dev.205047 (PMC12891946; doi:10.1242/dev.205047)
Supplement: Table S1. List of differentially expressed genes from scRNAseq of sorted cranial tenocytes from Tg(scxa:mCherry) embryos. [file develop-153-205047-TableS1.xlsx]

## Sheet: Sheet1
Gene	Cluster #	Cluster name
matn4	0	Tenocytes - 1
otos	0
epyc	0
cnmd	0
col2a1a	0
tnn	0
adamts12	0
col9a3	0
col9a2	0
col11a1a	0
dlx4a	1	Tenocytes - 2
dlx1a	1
dlx2a	1
dlx3b	1
dlx6a	1
ptgdsb.2	1
dlx5a	1
barx1	1
spon2b	1
mab21l2	1
sfrp2	2	Tenocytes - 3
cldn11a	2
six2a	2
cldn11b	2
rnd3b	2
twist2	2
tox	2
hpgd	2
foxd2	2
aebp1	2
tbx5a	3	Fin bud tenocytes
ntd5	3
crabp2a	3
thbs4b	3
svild	3
vwde	3
dkk3b	3
meox1	3
ogna	3
angptl7	3
pitx2	4	Extraocular tenocytes
irx1b	4
si:ch211-227m13.1	4
adamts15b	4
si:ch211-250c4.4	4
flnb	4
krt94	4
aldh1a2	4
slc29a1a	4
scara5	4
fn1b	5	Joint cells
anxa1a	5
mdkb	5
ccdc80	5
hand2	5
tuft1a	5
fhl1b	5
cd99	5
vim	5
anxa5b	5
rgs5a	6	Ligamentocytes
msx3	6
hand2	6
alx4a	6
ttc36	6
abi3bpb	6
vwa1	6
msx1b	6
dlx6a	6
gsc	6
pou3f3a	7	Tenocytes - 4
cilp	7
vwde	7
angptl7	7
prrx1b	7
dkk3b	7
hoxa2b	7
thbs4b	7
mab21l2	7
wnt5b	7
cldni	8	Tenocytes - 5
si:rp71-77l1.1	8
cldn1	8
s100v1	8
cfl1l	8
tmsb1	8
cdh1	8
vgll4l	8
myh9a	8
padi2	8
dlgap5	9	Tenocytes - 6
ube2c	9
ccna2	9
top2a	9
si:dkey-108k21.10	9
mad2l1	9
mki67	9
cks1b	9
zgc:110425	9
tuba1b	9
CLEC3A	10	Chondrocytes
mia	10
snorc	10
pcolceb	10
matn1	10
tnxba	10
ccn6	10
ptgdsa	10
cthrc1b	10
emp3b	10
gpm6aa	11	Tenocytes - 7
tuba1c	11
atp6v0cb	11
ckbb	11
LOC110439372	11
CABZ01072614.1	11
gapdhs	11
atp6v1g1	11
gnb1a	11
hnrnpa0a	11
rbpms2a	12	Tenocytes - 8
myl9a	12
meis2a	12
pbx1b	12
foxf2a	12
tbx1	12
oaz2a	12
cavin2b	12
ednraa	12
hoxb3a	12
ctsl.1	13	Macrophages
MFAP4.3	13
ctss2.2	13
mafbb	13
si:dkey-5n18.1	13
fcer1gl	13
coro1a	13
ctss2.1	13
lygl1	13
marco	13
si:dkey-32e6.6	14	Bone associated
ifitm5	14
enam	14
col5a2b	14
col10a1a	14
cd81b	14
slc8a4b	14
pltp	14
panx3	14
bmp8a	14
kcnk17	15	Unknown
zgc:171929	15
calb2a	15
pou2f3	15
si:ch211-213d14.1	15
zgc:158412	15
gng13a	15
avil	15
rgs1	15
myb	15
Note: The function DoHeatmap created the heatmap using the genes in this list. The list was created by running <FindAllMarkers> function using the statistical tes "MAST"
