# Supplementary material for: Analysis of cranial tenocyte heterogeneity reveals a role for Wnt signaling in tendon attachments
Source: Development. 2026 Jan 26;153(2):dev205047. doi: 10.1242/dev.205047 (PMC12891946; doi:10.1242/dev.205047)
Supplement: Table S2. Differentially expressed genes from high resolution reclustering of scRNAseq dataset of cranial tenocytes. [file develop-153-205047-TableS2.xlsx]

## Sheet: Sheet1
Gene	Cluster #	Cluster name
AL929222.2	0
epyc	0
otos	0
col11a2	0
matn4	0
cnmd	0
col11a1a	0
col2a1a	0
pou3f3a	0
si:ch211-120e1.7	0
thbs4b	1	Pec-fin
postnb	1
steap4	1
meis2a	1
meis1a	1
dkk3b	1
cxcl12a	1
ms4a17a.7	1
gsta.1	1
angptl7	1
dlx4a	2
shox	2
dlx2a	2
emx2	2
sfrp1a	2
dlx1a	2
msx1b	2
dlx6a	2
pbx3b	2
sema3e	2
tnn	3
vwde	3
prelp	3
cilp	3
thbs2a	3
eva1ba	3
zgc:113307	3
nkx3-2	3
ecrg4a	3
si:ch211-159i8.4	3
tnxba	4
mia	4
ptgdsa	4
snorc	4
ccn6	4
pcolceb	4
cthrc1b	4
acanb	4
CLEC3A	4
matn1	4
hand2	5
mdkb	5
sfrp5	5
synm	5
fn1b	5
fhl1b	5
plpp1a	5
thbs3a	5
gdf6a	5
adamts15a	5
dlx4a	6	mc-IMA, mc-IMP
barx1	6
dlx6a	6
dlx3b	6
dlx5a	6
dlx4b	6
spon2b	6
ptgdsb.2	6
ptgdsb.1	6
mafa	6
ccdc80l2	7
zic3	7
cdon	7
csf1b	7
alcama	7
ccdc80l1	7
tnmd	7
msx3	7
sox9b	7
fstl3	7
six2a	8
aspn	8
ccl25b	8
nr2f2	8
sfrp2	8
hapln1a	8
si:ch211-152c2.3	8
BX569787.1	8
CR848683.2	8
tnfsf10	8
mmel1	9
isl2a	9
mmrn2b	9
sfrp2	9
cldn11a	9
rspo3	9
foxf2a	9
cdh6	9
hyal4	9
mafa	9
cldni	10	Peritendon / periligament
cfl1l	10
cldn1	10
pax1b	10
rhbg	10
si:rp71-77l1.1	10
zgc:171775	10
abi3b	10
zgc:101810	10
krt92	10
adamts15b	11
si:ch211-227m13.1	11
flnb	11
krt94	11
scara5	11
olfml2a	11
aldh1a2	11
mfap5	11
col18a1a	11
mamdc2b	11
alx4a	12	mc-mc
alx1	12
msx3	12
msx1b	12
rgs5a	12
ttc36	12
si:dkeyp-44a8.4	12
hand2	12
tbx2b	12
fstl3	12
foxl1	13
foxf2b	13
cxcl14	13
twist2	13
gsc	13
foxf2a	13
aebp1	13
cldn11a	13
hyal4	13
lhx6	13
vwde	14
kazald3	14
cilp	14
thbs4b	14
dkk3b	14
ccl25b	14
angptl7	14
ngfra	14
cxcl12b	14
spon2b	14
LOC110439372	15
gpm6aa	15
appb	15
fam168a	15
hnrnpa0a	15
atp6v1g1	15
zgc:158463	15
gapdhs	15
tubb2b	15
CABZ01072614.1	15
tbx5a	16	Fin bud
hoxa11b	16
hoxa13b	16
hoxd12a	16
hoxa10b	16
hoxd11a	16
hoxa9b	16
hoxd9a	16
osr2	16
crabp1b	16
dlx5a	17
dlx4a	17
dlx3b	17
dlx6a	17
mab21l2	17
si:dkey-12l12.1	17
dlx2a	17
twist3	17
cald1b	17
hgd	17
hmga1a	18
hmgb2a	18
hmgb2b	18
hmgn2	18
tubb2b	18
stmn1a	18
ddx39ab	18
snrpd1	18
tuba8l	18
marcksb	18
pitx2	19	EOMT
irx1b	19
irx2a	19
slc29a1a	19
lmx1bb	19
slc43a3b	19
enpp6	19
si:ch211-250c4.4	19
irx1a	19
ftr82	19
adma	20
abi3bpa	20
nr5a2	20
tnfaip6	20
BX322618.1	20
spon1b	20
plpp1a	20
mxra5b	20
fgf10a	20
sulf2b	20
pou3f3a	21
barx1	21
sema3ab	21
pou3f3b	21
si:ch211-196g2.4	21
pax9	21
wnt5b	21
meox2a	21
cald1b	21
hpgd	21
pcna	22
mcm5	22
mcm6	22
mcm4	22
uhrf1	22
mcm2	22
cdca7a	22
fen1	22
mcm3	22
orc4	22
zic2a	23
tfpia	23
foxd1	23
thbs2a	23
fxyd1	23
tbx18	23
ndrg3a	23
epyc	23
si:ch73-86n18.1	23
slc12a2	23
pcna	24
mcm6	24
mcm4	24
mcm2	24
mcm5	24
fen1	24
mcm3	24
rpa2	24
cdca7a	24
orc4	24
cldn11b	25
cyp1c2	25
cyp1c1	25
rpz5	25
raraa	25
gstt1a	25
cald1b	25
crabp2a	25
cdh6	25
hic1	25
c1qtnf5	26
crip1	26
tinagl1	26
dlx4b	26
nkx3-2	26
dlx1a	26
ccl44	26
rrad	26
zgc:162612	26
pitx1	26
myl9a	27
rbpms2a	27
fbln5	27
notch3	27
rasl12	27
BX088707.3	27
mylka	27
oaz2a	27
fhl2a	27
zeb2a	27
icn	28
epcam	28
cldnb	28
cldnh	28
f11r.1	28
spint2	28
calm1b	28
cldn7b	28
cd9b	28
spint1a	28
zgc:153704	29	HH-HH
meis2a	29
tcf21	29
pbx1b	29
bmp16	29
si:ch211-106h4.12	29
foxf1	29
crabp1b	29
efna2a	29
scube2	29
cd81b	30	Dermal bone
ifitm5	30
col5a2b	30
panx3	30
slc8a4b	30
bmp8a	30
si:dkey-32e6.6	30
pltp	30
col10a1a	30
enam	30
cdk1	31	Proliferating cells
nusap1	31
prc1b	31
si:ch211-113a14.24	31
si:ch211-113a14.19.2	31
zgc:173552.3	31
si:ch1073-153i20.5	31
si:ch211-113a14.12	31
hist1h2a3.1	31
zgc:173552.1	31
f13a1b	32	Joint cells
si:ch211-1a19.3	32
itih1	32
eps8l2	32
ehd2b	32
loxl4	32
tgm2l	32
emilin3a	32
cav2	32
mybl1	32
CR318588.4	33
atp6v0ca	33
ctsba	33
ccl34b.1	33
atp6v1g1	33
ctsd	33
pfn1	33
si:dkey-5n18.1	33
cotl1	33
fabp11a	33
tfap2a	34
hmx4	34
prrx1b	34
vim	34
asip2b	34
cald1b	34
nr2f1a	34
rgs4	34
adamts15a	34
si:ch211-105c13.3	34
hand2	35	ch-SH
scxa	35
mCherry	35
thbs3a	35
pcolce2b	35
endouc	35
lurap1	35
mdkb	35
dkk3b	35
crip1	35
ucmaa	36	mc-pq, pq-hs ligament
ognb	36
tnmd	36
crip1	36
fndc1	36
thbs4a	36
entpd5a	36
cadm4	36
si:ch211-243a20.3	36
slc35g2b	36
ctss2.2	37	Macrophages
grna	37
ctsl.1	37
si:ch211-194m7.3	37
si:dkey-148a17.6	37
si:ch211-147m6.1	37
si:cabz01074946.1	37
il1b	37
ccl34a.4	37
arhgap45b	37
spaca4l	38
gstm.3	38
caspb	38
col7a1	38
gdpd3a	38
si:dkey-102c8.3	38
krt5	38
lamb4	38
mmp30	38
BX001030.1	38
gng13a	39
calb2a	39
pou2f3	39
avil	39
zgc:158412	39
zgc:171929	39
myb	39
rgs1	39
si:ch211-213d14.1	39
kcnk17	39
prdm13	40
rnd1a	40
nhlh2	40
pax6b	40
six6b	40
zgc:172323	40
syt9b	40
bhlhe22	40
neurod4	40
plekho1a	40
pvalb5	41
vsig8a	41
fabp10b	41
si:rp71-17i16.6	41
ompb	41
ENSDARG00000094627	41
capslb	41
lrrc23	41
dzip1l	41
tekt4	41
Note: The function DoHeatmap created the heatmap using the genes in this list. The list was created by running <FindAllMarkers> function using the statistical tes "MAST"
